# Supplementary material for: Systemic Antifolate Chemotherapy Does Not Select for Fluconazole-Resistant Candida: A Multicenter Clinical Study
Source: Pathogens. 2025 Jun 7;14(6):574. doi: 10.3390/pathogens14060574 (PMC12195857; doi:10.3390/pathogens14060574)
Supplement: Supplementary file 1 [file pathogens-14-00574-s001.zip]

Archive with 1 entries (1 files):
- pathogens-3656682-supplementary.pdf
